# Supplementary material for: A glutamate receptor-like gene is involved in ABA-mediated growth control in Physcomitrium (Physcomitrella) patens
Source: Plant Signal Behav. 2022 Nov 20;17(1):2145057. doi: 10.1080/15592324.2022.2145057 (PMC9677993; doi:10.1080/15592324.2022.2145057)
Supplement: Supplemental Material [file KPSB_A_2145057_SM7788.zip]

Archive with 4 entries (4 files):
- Wang Supplementary Figure S1.jpg
- Wang Supplementary Figure S2.jpg
- Wang Supplementary Figure S3.jpg
- Wang Supplementary Figure S4.jpg
